# Supplementary material for: Speciation of Tellurium(VI) in Aqueous Solutions: Identification of Trinuclear Tellurates by 17O, 123Te, and 125Te NMR Spectroscopy
Source: Molecules. 2022 Dec 7;27(24):8654. doi: 10.3390/molecules27248654 (PMC9788595; doi:10.3390/molecules27248654)
Supplement: Supplementary file 1 [file molecules-27-08654-s001.zip]

Archive with 1 entries (1 files):
- molecules-2022333-supplementary.pdf
